# Supplementary material for: 5,6,7,8-Tetra­hydro­quinolin-8-one
Source: Acta Crystallogr Sect E Struct Rep Online. 2011 May 7;67(Pt 6):o1365. doi: 10.1107/S1600536811016175 (PMC3120345; doi:10.1107/S1600536811016175)
Supplement: Supplementary file 1 [file e-67-o1365-sup1.cif]

##############################################################################
#                                                                            #
# This CIF contains the data in a paper accepted for publication in          #
# Acta Crystallographica Section E. It conforms to the requirements of       #
# Notes for Authors for Acta Crystallographica Section E, and has been       #
# peer reviewed under the auspices of the IUCr Commission on Journals.       #
#                                                                            #
# Full details of the Crystallographic Information File format               #
# are given in the paper "The Crystallographic Information File (CIF):       #
# a New Standard Archive File for Crystallography" by S. R. Hall, F. H.      #
# Allen and I. D. Brown [Acta Cryst. (1991), A47, 655-685].                  #
#                                                                            #
# The current version of the core CIF dictionary is obtainable from          #
# ftp://ftp.iucr.org/pub/cif_core.dic.                                       #
#                                                                            #
# Software is freely available for graphical display of the structure(s)     #
# in this CIF. For information consult the CIF software page                 #
# http://www.iucr.org/resources/cif/software.                                #
#                                                                            #
# This file may be used for bona fide research purposes within the           #
# scientific community so long as proper attribution is given to the journal # 
# article from which it was obtained.                                        #
#                                                                            #
##############################################################################
data_I
_audit_creation_method     SHELXL-97
_chemical_name_systematic
;
5,6,7,8-Tetrahydroquinolin-8-one
;
_chemical_name_common     ?
_chemical_formula_moiety     'C9 H9 N O'
_chemical_formula_sum     'C9 H9 N O'
_chemical_formula_iupac     'C9 H9 N O'
_chemical_formula_weight     147.17
_chemical_melting_point     ?
_chemical_melting_point_gt     369
_chemical_melting_point_lt     371
_symmetry_cell_setting     orthorhombic
_symmetry_space_group_name_H-M     'P 21 21 21'
_symmetry_space_group_name_Hall     'P 2ac 2ab'
loop_
    _symmetry_equiv_pos_as_xyz
    'x, y, z'
    '-x+1/2, -y, z+1/2'
    'x+1/2, -y+1/2, -z'
    '-x, y+1/2, -z+1/2'
_cell_length_a     6.9393(2)
_cell_length_b     8.0885(3)
_cell_length_c     13.4710(4)
_cell_angle_alpha     90.00
_cell_angle_beta     90.00
_cell_angle_gamma     90.00
_cell_volume     756.11(4)
_cell_formula_units_Z     4
_cell_measurement_reflns_used     40
_cell_measurement_theta_min     7.2
_cell_measurement_theta_max     34.8
_cell_measurement_temperature     293(2)
_exptl_crystal_description     needle
_exptl_crystal_colour     colourless
_exptl_crystal_size_max     0.60
_exptl_crystal_size_mid     0.16
_exptl_crystal_size_min     0.15
_exptl_crystal_density_diffrn     1.293
_exptl_crystal_density_meas     ?
_exptl_crystal_density_method     'not measured'
_exptl_crystal_F_000     312
_exptl_absorpt_coefficient_mu     0.683
_exptl_absorpt_correction_type     multi-scan
_exptl_absorpt_process_details     '(SADABS; Bruker, 2005)'
_exptl_absorpt_correction_T_min     0.8781
_exptl_absorpt_correction_T_max     1.0000
_exptl_special_details     ?
_diffrn_ambient_temperature     293(2)
_diffrn_radiation_type     CuK\a
_diffrn_radiation_wavelength     1.54178
_diffrn_radiation_source     'fine-focus sealed tube'
_diffrn_radiation_monochromator     graphite
_diffrn_measurement_device_type     'Bruker SMART APEXII CCD'
_diffrn_measurement_method     \w
_diffrn_detector_area_resol_mean     ?
_diffrn_reflns_number     5358
_diffrn_reflns_av_R_equivalents     0.0221
_diffrn_reflns_av_sigmaI/netI     0.0192
_diffrn_reflns_theta_min     6.38
_diffrn_reflns_theta_max     65.04
_diffrn_reflns_theta_full     65.04
_diffrn_measured_fraction_theta_max     0.981
_diffrn_measured_fraction_theta_full     0.981
_diffrn_reflns_limit_h_min     -8
_diffrn_reflns_limit_h_max     8
_diffrn_reflns_limit_k_min     -9
_diffrn_reflns_limit_k_max     7
_diffrn_reflns_limit_l_min     -15
_diffrn_reflns_limit_l_max     15
_diffrn_standards_number     ?
_diffrn_standards_interval_count     ?
_diffrn_standards_interval_time     ?
_diffrn_standards_decay_%     ?
_refine_special_details
;
 Refinement of F^2^ against ALL reflections.  The weighted R-factor wR and
 goodness of fit S are based on F^2^, conventional R-factors R are based
 on F, with F set to zero for negative F^2^. The threshold expression of
 F^2^ > 2sigma(F^2^) is used only for calculating R-factors(gt) etc. and is
 not relevant to the choice of reflections for refinement.  R-factors based
 on F^2^ are statistically about twice as large as those based on F, and R-
 factors based on ALL data will be even larger.
;
_reflns_number_total     761
_reflns_number_gt     734
_reflns_threshold_expression     I>2\s(I)
_refine_ls_structure_factor_coef     Fsqd
_refine_ls_matrix_type     full
_refine_ls_R_factor_all     0.0512
_refine_ls_R_factor_gt     0.0502
_refine_ls_wR_factor_gt     0.1509
_refine_ls_wR_factor_ref     0.1533
_refine_ls_goodness_of_fit_ref     1.141
_refine_ls_restrained_S_all     1.141
_refine_ls_number_reflns     761
_refine_ls_number_parameters     100
_refine_ls_number_restraints     0
_refine_ls_hydrogen_treatment     constr
_refine_ls_weighting_scheme     calc
_refine_ls_weighting_details
         'calc w=1/[\s^2^(Fo^2^)+(0.1138P)^2^+0.0433P] where P=(Fo^2^+2Fc^2^)/3'
_atom_sites_solution_hydrogens     geom
_atom_sites_solution_primary     direct
_atom_sites_solution_secondary     difmap
_refine_ls_shift/su_max     0.000
_refine_ls_shift/su_mean     0.000
_refine_diff_density_max     0.281
_refine_diff_density_min     -0.178
_refine_ls_extinction_method     none
_refine_ls_extinction_coef     ?
loop_
    _atom_type_symbol
    _atom_type_description
    _atom_type_scat_dispersion_real
    _atom_type_scat_dispersion_imag
    _atom_type_scat_source
    'C' 'C' 0.0181 0.0000
                         'International Tables Vol C Tables 4.2.6.8 and 6.1.1.4'
    'H' 'H' 0.0000 0.0000
                         'International Tables Vol C Tables 4.2.6.8 and 6.1.1.4'
    'N' 'N' 0.0311 0.0000
                         'International Tables Vol C Tables 4.2.6.8 and 6.1.1.4'
    'O' 'O' 0.0492 0.0000
                         'International Tables Vol C Tables 4.2.6.8 and 6.1.1.4'
_computing_data_collection     'APEX2 (Bruker, 2005)'
_computing_cell_refinement     'SAINT (Bruker, 2005)'
_computing_data_reduction     'SAINT (Bruker, 2005)'
_computing_structure_solution     'SHELXS97 (Sheldrick, 2008)'
_computing_structure_refinement     'SHELXL97 (Sheldrick, 2008)'
_computing_molecular_graphics     'ORTEP-3 for Windows (Farrugia, 1997)'
_computing_publication_material
                         'SHELXL97 (Sheldrick, 2008) and WinGX (Farrugia, 1999)'
loop_
    _atom_site_type_symbol
    _atom_site_label
    _atom_site_fract_x
    _atom_site_fract_y
    _atom_site_fract_z
    _atom_site_U_iso_or_equiv
    _atom_site_adp_type
    _atom_site_calc_flag
    _atom_site_refinement_flags
    _atom_site_occupancy
    _atom_site_symmetry_multiplicity
    _atom_site_disorder_assembly
    _atom_site_disorder_group
    O O1 0.0077(5) 0.3562(2) 0.54598(13) 0.0827(8) Uani d . 1 1 . .
    N N1 0.0144(4) 0.0574(3) 0.64019(14) 0.0617(6) Uani d . 1 1 . .
    C C2 0.0232(4) -0.0911(4) 0.68161(18) 0.0673(7) Uani d . 1 1 . .
    H H2 0.0116 -0.0986 0.7502 0.101 Uiso calc R 1 1 . .
    C C3 0.0486(5) -0.2350(4) 0.6282(2) 0.0763(9) Uani d . 1 1 . .
    H H3 0.0575 -0.3364 0.6604 0.114 Uiso calc R 1 1 . .
    C C4 0.0606(6) -0.2257(3) 0.5270(2) 0.0784(10) Uani d . 1 1 . .
    H H4 0.0776 -0.3212 0.4896 0.118 Uiso calc R 1 1 . .
    C C5 0.0569(7) -0.0575(4) 0.36824(19) 0.0850(12) Uani d . 1 1 . .
    H H51 0.1908 -0.0533 0.3478 0.128 Uiso calc R 1 1 . .
    H H52 -0.0010 -0.1544 0.3381 0.128 Uiso calc R 1 1 . .
    C C6 -0.0431(6) 0.0917(4) 0.3321(2) 0.0899(11) Uani d . 1 1 . .
    H H61 -0.1807 0.0782 0.3419 0.135 Uiso calc R 1 1 . .
    H H62 -0.0203 0.1031 0.2613 0.135 Uiso calc R 1 1 . .
    C C7 0.0218(5) 0.2459(3) 0.38350(19) 0.0685(8) Uani d . 1 1 . .
    H H71 -0.0596 0.3370 0.3626 0.103 Uiso calc R 1 1 . .
    H H72 0.1526 0.2708 0.3630 0.103 Uiso calc R 1 1 . .
    C C8 0.0157(4) 0.2338(3) 0.49507(19) 0.0547(6) Uani d . 1 1 . .
    C C9 0.0250(3) 0.0646(3) 0.54022(17) 0.0498(6) Uani d . 1 1 . .
    C C10 0.0472(4) -0.0740(3) 0.48064(18) 0.0593(7) Uani d . 1 1 . .
loop_
    _atom_site_aniso_label
    _atom_site_aniso_U_11
    _atom_site_aniso_U_22
    _atom_site_aniso_U_33
    _atom_site_aniso_U_12
    _atom_site_aniso_U_13
    _atom_site_aniso_U_23
    O1 0.1330(18) 0.0423(10) 0.0727(12) -0.0004(12) 0.0010(14) -0.0078(7)
    N1 0.0823(14) 0.0571(12) 0.0455(10) 0.0067(12) 0.0018(10) -0.0021(8)
    C2 0.0834(17) 0.0693(15) 0.0491(12) 0.0051(16) 0.0046(12) 0.0103(11)
    C3 0.099(2) 0.0553(16) 0.0748(16) 0.0030(15) 0.0054(16) 0.0198(12)
    C4 0.121(3) 0.0434(15) 0.0710(17) 0.0049(16) 0.0102(17) -0.0019(11)
    C5 0.146(3) 0.0603(17) 0.0493(14) -0.0020(19) 0.0052(16) -0.0100(11)
    C6 0.141(3) 0.080(2) 0.0489(13) -0.011(2) -0.0132(16) 0.0019(13)
    C7 0.0942(18) 0.0564(14) 0.0549(13) -0.0025(14) -0.0030(14) 0.0134(11)
    C8 0.0668(13) 0.0410(12) 0.0563(12) -0.0016(11) 0.0007(12) -0.0020(9)
    C9 0.0616(12) 0.0445(12) 0.0434(10) -0.0013(11) 0.0012(10) -0.0015(8)
    C10 0.0805(16) 0.0462(13) 0.0512(13) -0.0051(13) 0.0066(11) -0.0042(10)
_geom_special_details
;
 All esds (except the esd in the dihedral angle between two l.s. planes)
 are estimated using the full covariance matrix.  The cell esds are taken
 into account individually in the estimation of esds in distances, angles
 and torsion angles; correlations between esds in cell parameters are only
 used when they are defined by crystal symmetry.  An approximate (isotropic)
 treatment of cell esds is used for estimating esds involving l.s. planes.
;
loop_
    _geom_bond_atom_site_label_1
    _geom_bond_atom_site_label_2
    _geom_bond_site_symmetry_2
    _geom_bond_distance
    _geom_bond_publ_flag
    O1 C8 . 1.205(3) ?
    N1 C2 . 1.326(3) ?
    N1 C9 . 1.350(3) ?
    C2 C3 . 1.380(4) ?
    C2 H2 . 0.9300 ?
    C3 C4 . 1.368(4) ?
    C3 H3 . 0.9300 ?
    C4 C10 . 1.380(4) ?
    C4 H4 . 0.9300 ?
    C5 C6 . 1.475(5) ?
    C5 C10 . 1.521(3) ?
    C5 H51 . 0.9700 ?
    C5 H52 . 0.9700 ?
    C6 C7 . 1.497(4) ?
    C6 H61 . 0.9700 ?
    C6 H62 . 0.9700 ?
    C7 C8 . 1.507(3) ?
    C7 H71 . 0.9700 ?
    C7 H72 . 0.9700 ?
    C8 C9 . 1.499(3) ?
    C9 C10 . 1.387(3) ?
loop_
    _geom_angle_atom_site_label_1
    _geom_angle_atom_site_label_2
    _geom_angle_atom_site_label_3
    _geom_angle_site_symmetry_1
    _geom_angle_site_symmetry_3
    _geom_angle
    _geom_angle_publ_flag
    C2 N1 C9 . . 117.2(2) ?
    N1 C2 C3 . . 123.4(2) ?
    N1 C2 H2 . . 118.3 ?
    C3 C2 H2 . . 118.3 ?
    C4 C3 C2 . . 118.7(2) ?
    C4 C3 H3 . . 120.6 ?
    C2 C3 H3 . . 120.6 ?
    C3 C4 C10 . . 119.7(2) ?
    C3 C4 H4 . . 120.1 ?
    C10 C4 H4 . . 120.1 ?
    C6 C5 C10 . . 112.3(3) ?
    C6 C5 H51 . . 109.1 ?
    C10 C5 H51 . . 109.1 ?
    C6 C5 H52 . . 109.1 ?
    C10 C5 H52 . . 109.1 ?
    H51 C5 H52 . . 107.9 ?
    C5 C6 C7 . . 112.8(3) ?
    C5 C6 H61 . . 109.0 ?
    C7 C6 H61 . . 109.0 ?
    C5 C6 H62 . . 109.0 ?
    C7 C6 H62 . . 109.0 ?
    H61 C6 H62 . . 107.8 ?
    C6 C7 C8 . . 113.5(2) ?
    C6 C7 H71 . . 108.9 ?
    C8 C7 H71 . . 108.9 ?
    C6 C7 H72 . . 108.9 ?
    C8 C7 H72 . . 108.9 ?
    H71 C7 H72 . . 107.7 ?
    O1 C8 C9 . . 121.4(2) ?
    O1 C8 C7 . . 121.0(2) ?
    C9 C8 C7 . . 117.57(19) ?
    N1 C9 C10 . . 123.3(2) ?
    N1 C9 C8 . . 116.21(19) ?
    C10 C9 C8 . . 120.5(2) ?
    C4 C10 C9 . . 117.7(2) ?
    C4 C10 C5 . . 121.7(2) ?
    C9 C10 C5 . . 120.7(2) ?
loop_
    _geom_torsion_atom_site_label_1
    _geom_torsion_atom_site_label_2
    _geom_torsion_atom_site_label_3
    _geom_torsion_atom_site_label_4
    _geom_torsion_site_symmetry_1
    _geom_torsion_site_symmetry_2
    _geom_torsion_site_symmetry_3
    _geom_torsion_site_symmetry_4
    _geom_torsion
    _geom_torsion_publ_flag
    C9 N1 C2 C3 . . . . 2.2(4) ?
    N1 C2 C3 C4 . . . . -1.8(5) ?
    C2 C3 C4 C10 . . . . 0.1(6) ?
    C10 C5 C6 C7 . . . . 52.3(4) ?
    C5 C6 C7 C8 . . . . -51.6(4) ?
    C6 C7 C8 O1 . . . . -158.0(3) ?
    C6 C7 C8 C9 . . . . 23.5(4) ?
    C2 N1 C9 C10 . . . . -1.0(4) ?
    C2 N1 C9 C8 . . . . -179.7(2) ?
    O1 C8 C9 N1 . . . . 3.1(4) ?
    C7 C8 C9 N1 . . . . -178.4(3) ?
    O1 C8 C9 C10 . . . . -175.6(3) ?
    C7 C8 C9 C10 . . . . 2.9(4) ?
    C3 C4 C10 C9 . . . . 1.0(5) ?
    C3 C4 C10 C5 . . . . -179.1(4) ?
    N1 C9 C10 C4 . . . . -0.5(4) ?
    C8 C9 C10 C4 . . . . 178.1(3) ?
    N1 C9 C10 C5 . . . . 179.6(3) ?
    C8 C9 C10 C5 . . . . -1.8(4) ?
    C6 C5 C10 C4 . . . . 154.3(3) ?
    C6 C5 C10 C9 . . . . -25.9(5) ?
data_global
_journal_data_validation_number     ?
_journal_date_recd_electronic     2011-04-20
_journal_date_accepted     2011-04-28
_journal_name_full     'Acta Crystallographica, Section E'
_journal_year     2011
_journal_volume     67
_journal_issue      6
_journal_page_first     o1365
_journal_page_last     o1365
_journal_paper_category     QO
_journal_coeditor_code     JH2281
_publ_contact_author_name     'Zbigniew Karczmarzyk'
_publ_contact_author_address
;
Department of Chemistry
University of Podlasie
ul. 3 Maja 54
08-100 siedlce, Poland
;
_publ_contact_author_email     kar@uph.edu.pl
_publ_contact_author_fax     '48 25 644 20 45'
_publ_contact_author_phone     '48 25 643 10 17'
_publ_section_title
;
5,6,7,8-Tetrahydroquinolin-8-one
;
loop_
    _publ_author_name
    _publ_author_footnote
    _publ_author_address
    'Lipi\'nska, Teodozja M.' .
;
Department of Chemistry
University of Podlasie
ul. 3 Maja 54
08-110 Siedlce, Poland
;
    'Karczmarzyk, Zbigniew' .
;
Department of Chemistry
University of Podlasie
ul. 3 Maja 54
08-110 Siedlce, Poland
;
    'Wysocki, Waldemar' .
;
Department of Chemistry
University of Podlasie
ul. 3 Maja 54
08-110 Siedlce, Poland
;
    'Gruba, Ewa' .
;
Department of Chemistry
University of Podlasie
ul. 3 Maja 54
08-110 Siedlce, Poland
;
    'Fruzi\'nski, Andrzej' .
;
Department of General and Ecological Chemistry
Technical University
ul. \.Zeromskiego 115
90-924 \/L\'od\'z, Poland
;
_publ_section_synopsis     .
