# Supplementary material for: 5,6,7,8-Tetra­hydro­quinolin-8-one
Source: Acta Crystallogr Sect E Struct Rep Online. 2011 May 7;67(Pt 6):o1365. doi: 10.1107/S1600536811016175 (PMC3120345; doi:10.1107/S1600536811016175)
Supplement: Supplementary file 2 [file e-67-o1365-Isup2.hkl]

#
# h,k,l, Fc-squared, Fo-squared, sigma(Fo-squared) and status flag
#
data_I
_shelx_title ' tl2 in P 21 21 21'
_shelx_refln_list_code          4
_shelx_F_calc_maximum       65.41
_exptl_crystal_F_000       312.00
_reflns_d_resolution_high  0.8503
 
loop_
 _symmetry_equiv_pos_as_xyz
 'x, y, z'
 '-x+1/2, -y, z+1/2'
 'x+1/2, -y+1/2, -z'
 '-x, y+1/2, -z+1/2'
 
_cell_length_a     6.9393
_cell_length_b     8.0885
_cell_length_c    13.4710
_cell_angle_alpha  90.000
_cell_angle_beta   90.000
_cell_angle_gamma  90.000
 
_shelx_F_squared_multiplier     1.000
 
loop_
 _refln_index_h
 _refln_index_k
 _refln_index_l
 _refln_F_squared_calc
 _refln_F_squared_meas
 _refln_F_squared_sigma
 _refln_observed_status
   4   0   0     1945.86     1910.29     38.82 o
   6   0   0       72.73       54.96      1.15 o
   8   0   0        1.23        0.53      0.21 o
   1   1   0      223.76      247.82      5.40 o
   2   1   0      507.82      382.06      8.32 o
   3   1   0      367.63      379.49      4.76 o
   4   1   0       95.55       79.56      0.92 o
   5   1   0      109.77      103.33      3.23 o
   6   1   0        0.64        0.70      0.11 o
   7   1   0       18.76       15.37      0.37 o
   8   1   0        1.05        1.34      0.14 o
   0   2   0      142.65      148.88      4.68 o
   1   2   0      632.16      692.69     15.02 o
   2   2   0       47.99       52.22      1.24 o
   3   2   0       59.13       67.81      0.80 o
   4   2   0        0.06        0.02      0.08 o
   5   2   0        0.19        0.25      0.08 o
   6   2   0        0.12        0.26      0.09 o
   7   2   0        1.50        1.30      0.16 o
   1   3   0        9.33        7.98      0.33 o
   2   3   0       61.42       43.43      0.56 o
   3   3   0        5.86        5.11      0.16 o
   4   3   0        9.03        8.77      0.22 o
   5   3   0        1.33        1.57      0.11 o
   6   3   0        2.70        3.73      0.16 o
   7   3   0        0.34        0.36      0.14 o
   0   4   0       32.51       24.43      0.64 o
   1   4   0      176.60      173.74      1.89 o
   2   4   0        9.21        8.59      0.21 o
   3   4   0       61.22       62.30      0.80 o
   4   4   0        1.44        1.62      0.12 o
   5   4   0       11.53       10.41      0.21 o
   6   4   0        0.40        0.31      0.07 o
   7   4   0        1.57        1.78      0.17 o
   1   5   0        1.00        0.81      0.08 o
   2   5   0       36.83       35.44      0.52 o
   3   5   0        0.58        0.26      0.08 o
   4   5   0       10.67       11.38      0.23 o
   5   5   0        0.33        0.25      0.07 o
   6   5   0        0.05        0.15      0.11 o
   0   6   0     1003.74     1001.60     22.27 o
   1   6   0       45.51       43.99      0.95 o
   2   6   0      508.08      529.46      5.90 o
   3   6   0       62.56       64.84      0.69 o
   4   6   0       84.58       89.65      0.89 o
   5   6   0       29.63       36.64      0.67 o
   6   6   0        4.87        3.94      0.23 o
   1   7   0       26.94       25.59      1.32 o
   2   7   0        3.99        2.43      0.18 o
   3   7   0       91.13       91.46      1.08 o
   4   7   0        3.72        4.65      0.35 o
   5   7   0       40.71       39.53      0.79 o
   2   8   0        0.13        0.03      0.16 o
   3   8   0        1.62        0.96      0.14 o
   4   8   0        0.00        0.07      0.09 o
   2   9   0        1.77        2.10      0.21 o
   1   0   1      202.41      239.47      5.27 o
   2   0   1     2102.93     2026.19     43.71 o
   3   0   1      245.40      276.46      8.18 o
   4   0   1      761.05      736.38      7.51 o
   5   0   1       23.42       27.25      0.66 o
   6   0   1      123.25      102.71      1.33 o
   7   0   1        1.88        1.90      0.16 o
   8   0   1       13.73        9.17      0.28 o
   0   1   1      512.74      563.19     12.21 o
   1   1   1     3822.89     3649.90    169.72 o
   2   1   1      472.40      473.54      7.28 o
   3   1   1      453.08      484.10      4.83 o
   4   1   1      227.27      232.81      1.78 o
   5   1   1       29.34       28.16      0.53 o
   6   1   1       49.84       51.52      0.54 o
   7   1   1        1.16        0.66      0.10 o
   8   1   1        5.54        5.27      0.15 o
   0   2   1      195.33      213.96      4.72 o
   1   2   1      101.18       84.96      1.37 o
   2   2   1      139.35      123.07      2.29 o
   3   2   1      125.36      119.70      0.94 o
   4   2   1       18.46       15.09      0.19 o
   5   2   1       30.27       31.49      0.41 o
   6   2   1        0.43        0.31      0.06 o
   7   2   1        3.92        4.18      0.19 o
   0   3   1       52.02       67.68      1.62 o
   1   3   1      574.35      601.12      9.26 o
   2   3   1       28.98       29.53      0.28 o
   3   3   1      252.95      237.32      1.80 o
   4   3   1        0.83        1.00      0.07 o
   5   3   1       41.61       42.67      0.38 o
   6   3   1        0.24        0.31      0.06 o
   7   3   1        3.21        3.72      0.16 o
   0   4   1      121.05      134.84      1.38 o
   1   4   1       13.49       12.30      0.16 o
   2   4   1      118.84      119.51      0.96 o
   3   4   1       13.55       14.64      0.21 o
   4   4   1       36.26       38.21      0.42 o
   5   4   1        6.23        7.81      0.13 o
   6   4   1        5.42        5.13      0.13 o
   7   4   1        1.06        1.70      0.12 o
   0   5   1       37.22       37.58      0.62 o
   1   5   1        7.25        6.36      0.14 o
   2   5   1        4.26        4.12      0.15 o
   3   5   1        1.99        1.42      0.08 o
   4   5   1       18.58       18.65      0.21 o
   5   5   1        0.36        0.39      0.05 o
   6   5   1       14.01       16.97      0.27 o
   0   6   1       67.17       66.11      1.28 o
   1   6   1        2.80        2.34      0.13 o
   2   6   1       97.39       95.53      0.93 o
   3   6   1        3.81        3.32      0.11 o
   4   6   1       71.14       73.19      0.51 o
   5   6   1        0.45        0.76      0.08 o
   6   6   1       19.93       21.45      0.32 o
   1   7   1      561.24      575.76      6.44 o
   2   7   1        2.68        2.85      0.12 o
   3   7   1      166.21      181.03      1.37 o
   4   7   1        3.68        3.67      0.14 o
   5   7   1       17.30       17.90      0.27 o
   1   8   1        2.85        2.57      0.29 o
   2   8   1       12.98       14.73      0.46 o
   3   8   1        7.51        7.78      0.22 o
   4   8   1        2.69        2.15      0.13 o
   2   9   1       16.51       18.30      0.43 o
   0   0   2     4278.47     3499.67    106.89 o
   1   0   2       59.32       36.99      0.85 o
   2   0   2     1748.74     2021.29     43.60 o
   3   0   2      182.86      150.70      2.07 o
   4   0   2      142.35      188.03      2.02 o
   5   0   2       47.95       46.83      1.49 o
   6   0   2        5.60        6.91      0.26 o
   7   0   2        5.54        6.15      0.29 o
   8   0   2        0.11        0.01      0.10 o
   0   1   2       50.53       52.06      1.18 o
   1   1   2      948.04      966.71     17.06 o
   2   1   2       51.34       62.14      1.20 o
   3   1   2      110.85      107.54      0.77 o
   4   1   2       43.58       48.94      0.42 o
   5   1   2       19.68       20.27      0.30 o
   6   1   2       13.98       16.22      0.25 o
   7   1   2        3.29        3.64      0.15 o
   8   1   2        2.57        2.69      0.13 o
   0   2   2     1004.13     1011.76     21.89 o
   1   2   2      330.39      386.01      5.95 o
   2   2   2      406.88      409.28      7.33 o
   3   2   2       42.96       38.01      0.29 o
   4   2   2       44.04       44.67      0.41 o
   5   2   2        0.94        1.45      0.10 o
   6   2   2        5.01        5.44      0.22 o
   7   2   2        2.92        3.81      0.16 o
   0   3   2       73.11       91.36      2.13 o
   1   3   2     1741.46     1896.98     17.60 o
   2   3   2      115.52      108.38      0.76 o
   3   3   2      298.59      346.07      2.58 o
   4   3   2       31.74       30.65      0.36 o
   5   3   2       19.54       22.26      0.24 o
   6   3   2        3.94        3.41      0.11 o
   7   3   2        0.62        0.88      0.10 o
   0   4   2       84.01      113.07      1.20 o
   1   4   2       23.92       22.99      0.21 o
   2   4   2      164.64      164.91      1.22 o
   3   4   2        9.19        9.34      0.17 o
   4   4   2       67.37       63.04      0.61 o
   5   4   2        2.48        2.71      0.12 o
   6   4   2       11.00        9.55      0.15 o
   7   4   2        0.85        1.25      0.10 o
   0   5   2       18.65       18.53      0.35 o
   1   5   2       13.67       11.46      0.18 o
   2   5   2        3.72        3.47      0.11 o
   3   5   2        3.10        3.01      0.11 o
   4   5   2        4.45        4.92      0.13 o
   5   5   2        0.15        0.10      0.05 o
   6   5   2        2.59        3.52      0.18 o
   0   6   2       35.83       34.30      0.78 o
   1   6   2       28.02       25.56      0.37 o
   2   6   2       21.88       22.57      0.33 o
   3   6   2       21.47       21.36      0.24 o
   4   6   2        4.26        4.41      0.11 o
   5   6   2        8.49       10.56      0.21 o
   6   6   2        0.63        0.50      0.07 o
   0   7   2       47.12       44.41      1.03 o
   1   7   2      177.49      184.85      2.01 o
   2   7   2       32.37       32.42      0.39 o
   3   7   2       75.56       77.47      0.63 o
   4   7   2        9.34        9.94      0.24 o
   5   7   2       17.10       16.59      0.31 o
   1   8   2        4.04        3.39      0.24 o
   2   8   2        2.87        3.26      0.28 o
   3   8   2        7.38        6.83      0.21 o
   4   8   2        1.73        1.91      0.10 o
   2   9   2        0.44        0.40      0.09 o
   1   0   3      405.48      442.58     14.26 o
   2   0   3       50.12       32.29      1.18 o
   3   0   3      137.51      139.87      1.51 o
   4   0   3       29.10       25.78      0.38 o
   5   0   3        9.28        7.87      0.24 o
   6   0   3        3.62        4.42      0.22 o
   7   0   3        0.41        0.46      0.13 o
   8   0   3        0.44        0.42      0.11 o
   0   1   3      106.12       97.64      2.17 o
   1   1   3     1470.83     1554.59     27.41 o
   2   1   3      180.25      201.05      3.65 o
   3   1   3      199.85      175.96      1.17 o
   4   1   3       66.46       68.42      0.55 o
   5   1   3       20.78       16.75      0.28 o
   6   1   3       10.00       10.38      0.23 o
   7   1   3        1.52        1.18      0.12 o
   0   2   3      147.78      170.24      4.34 o
   1   2   3       33.22       23.66      0.53 o
   2   2   3       51.12       59.15      0.78 o
   3   2   3       20.50       20.91      0.18 o
   4   2   3        6.01        6.11      0.13 o
   5   2   3       17.63       22.34      0.37 o
   6   2   3        0.72        0.92      0.08 o
   7   2   3        4.13        5.55      0.19 o
   0   3   3        9.66       11.56      0.20 o
   1   3   3      132.29      142.76      1.07 o
   2   3   3       16.22       15.49      0.15 o
   3   3   3      228.90      235.56      1.54 o
   4   3   3        3.52        2.68      0.09 o
   5   3   3       64.31       65.33      0.53 o
   6   3   3        0.24        0.36      0.06 o
   7   3   3        9.24        9.09      0.21 o
   0   4   3      919.32     1141.57     11.71 o
   1   4   3       49.66       47.13      0.38 o
   2   4   3      435.64      516.31      3.35 o
   3   4   3       31.22       27.20      0.30 o
   4   4   3       56.73       61.45      0.60 o
   5   4   3        8.29        9.26      0.16 o
   6   4   3        2.80        2.18      0.12 o
   7   4   3        1.08        1.60      0.11 o
   0   5   3       45.24       51.72      0.68 o
   1   5   3      109.47      115.16      1.00 o
   2   5   3       30.21       34.05      0.41 o
   3   5   3       23.85       25.49      0.32 o
   4   5   3        5.33        5.68      0.12 o
   5   5   3        3.54        2.80      0.08 o
   6   5   3        0.09        0.06      0.07 o
   0   6   3       52.90       49.70      0.84 o
   1   6   3       12.63       13.80      0.45 o
   2   6   3       34.73       30.57      0.35 o
   3   6   3        3.83        3.47      0.12 o
   4   6   3       12.32       12.58      0.17 o
   5   6   3        0.66        0.41      0.08 o
   6   6   3        2.28        2.49      0.12 o
   0   7   3        0.56        0.61      0.13 o
   1   7   3       24.67       25.02      0.37 o
   2   7   3        3.89        3.95      0.15 o
   3   7   3       15.47       16.83      0.21 o
   4   7   3        5.96        5.66      0.17 o
   5   7   3        4.12        4.18      0.14 o
   0   8   3        0.65        0.57      0.23 o
   1   8   3        0.13        0.11      0.13 o
   2   8   3        0.96        1.07      0.12 o
   3   8   3        0.74        0.90      0.09 o
   4   8   3        1.12        1.51      0.08 o
   2   9   3        6.69        7.28      0.24 o
   0   0   4      373.23      456.45     14.02 o
   1   0   4        6.42        3.63      0.17 o
   2   0   4       22.90       17.33      0.32 o
   3   0   4       17.10       16.08      0.26 o
   4   0   4        0.05        0.03      0.06 o
   5   0   4        5.26        7.67      0.24 o
   6   0   4        0.01       -0.03      0.09 o
   7   0   4        0.56        1.19      0.24 o
   0   1   4       47.65       52.93      1.23 o
   1   1   4      520.27      570.96      8.76 o
   2   1   4       86.20       92.37      0.87 o
   3   1   4      113.29      114.57      0.85 o
   4   1   4       19.28       24.03      0.27 o
   5   1   4       12.65       12.04      0.24 o
   6   1   4        1.93        2.41      0.12 o
   7   1   4        0.98        0.94      0.12 o
   0   2   4       83.74       75.45      1.76 o
   1   2   4      158.17      155.06      2.86 o
   2   2   4       27.85       22.03      0.18 o
   3   2   4       55.42       54.61      0.40 o
   4   2   4        7.39        8.89      0.14 o
   5   2   4        3.21        2.90      0.12 o
   6   2   4        5.20        4.29      0.13 o
   7   2   4        0.05        0.16      0.11 o
   0   3   4      127.61      113.13      1.20 o
   1   3   4     1221.31     1350.29      9.67 o
   2   3   4       76.26       79.66      0.54 o
   3   3   4      269.60      298.39      2.33 o
   4   3   4       17.87       22.84      0.29 o
   5   3   4       20.22       18.46      0.23 o
   6   3   4        3.18        2.76      0.11 o
   7   3   4        0.58        0.23      0.09 o
   0   4   4       70.34       81.55      0.97 o
   1   4   4       52.34       59.33      0.46 o
   2   4   4       40.22       48.03      0.38 o
   3   4   4       36.46       33.17      0.35 o
   4   4   4       16.93       19.86      0.23 o
   5   4   4        7.01        6.52      0.13 o
   6   4   4        5.00        4.03      0.19 o
   7   4   4        0.30        0.35      0.09 o
   0   5   4       15.09       16.16      0.31 o
   1   5   4       43.84       46.00      0.44 o
   2   5   4        9.17       10.22      0.20 o
   3   5   4        8.88        8.70      0.17 o
   4   5   4        1.05        1.39      0.07 o
   5   5   4        1.00        0.66      0.06 o
   6   5   4        0.02        0.05      0.06 o
   0   6   4       11.91       12.32      0.30 o
   1   6   4       10.10        9.07      0.21 o
   2   6   4        3.38        3.54      0.12 o
   3   6   4        4.49        4.29      0.12 o
   4   6   4        0.66        0.80      0.06 o
   5   6   4        1.70        2.02      0.10 o
   0   7   4       33.88       32.08      0.57 o
   1   7   4        1.33        0.55      0.07 o
   2   7   4       16.94       17.86      0.26 o
   3   7   4        2.69        2.37      0.09 o
   4   7   4        2.71        3.26      0.12 o
   5   7   4        1.86        1.74      0.15 o
   0   8   4        0.58        0.79      0.24 o
   1   8   4        0.71        0.57      0.20 o
   2   8   4        0.27        0.25      0.08 o
   3   8   4        2.65        2.70      0.13 o
   0   9   4        0.77        0.80      0.20 o
   1   9   4        4.09        5.92      0.35 o
   1   0   5      718.70      773.13     16.75 o
   2   0   5       10.43       14.25      0.23 o
   3   0   5       30.62       26.79      0.41 o
   4   0   5       15.01       15.28      0.34 o
   5   0   5        0.28        0.02      0.09 o
   6   0   5        5.57        3.93      0.19 o
   7   0   5        0.02       -0.14      0.14 o
   0   1   5       21.06       25.53      1.83 o
   1   1   5      237.23      250.56      5.69 o
   2   1   5        3.58        3.17      0.07 o
   3   1   5       55.46       58.42      0.50 o
   4   1   5        3.89        5.15      0.13 o
   5   1   5        7.69        6.38      0.14 o
   6   1   5        1.58        1.45      0.09 o
   7   1   5        1.64        1.17      0.12 o
   0   2   5      109.53      124.10      1.87 o
   1   2   5       38.17       39.45      0.33 o
   2   2   5       40.93       52.59      0.37 o
   3   2   5       37.79       34.66      0.31 o
   4   2   5        4.43        4.96      0.13 o
   5   2   5       11.51       11.05      0.18 o
   6   2   5        1.48        1.91      0.10 o
   7   2   5        1.33        1.29      0.13 o
   0   3   5       24.27       21.06      0.48 o
   1   3   5       31.20       28.41      0.25 o
   2   3   5       35.04       35.56      0.28 o
   3   3   5        5.46        3.94      0.09 o
   4   3   5       16.27       18.84      0.25 o
   5   3   5        0.57        0.61      0.08 o
   6   3   5        2.25        2.33      0.10 o
   7   3   5        0.63        0.33      0.10 o
   0   4   5       78.74      104.54      1.21 o
   1   4   5       58.18       63.34      0.56 o
   2   4   5       40.31       53.64      0.44 o
   3   4   5       26.13       27.88      0.27 o
   4   4   5        7.42        7.72      0.14 o
   5   4   5        7.20        7.24      0.14 o
   6   4   5        0.72        0.44      0.10 o
   0   5   5        1.46        1.08      0.10 o
   1   5   5       11.20       17.55      0.24 o
   2   5   5       10.17        8.16      0.20 o
   3   5   5        3.37        3.38      0.10 o
   4   5   5        5.79        4.58      0.11 o
   5   5   5        0.98        0.79      0.10 o
   6   5   5        0.78        0.86      0.16 o
   0   6   5        0.23        0.18      0.07 o
   1   6   5        5.08        5.76      0.12 o
   2   6   5        2.27        2.03      0.09 o
   3   6   5        4.55        4.67      0.15 o
   4   6   5        3.38        3.15      0.10 o
   5   6   5        0.90        0.89      0.07 o
   0   7   5        0.01        0.19      0.08 o
   1   7   5       44.40       37.79      0.39 o
   2   7   5        0.43        0.52      0.07 o
   3   7   5       16.32       17.42      0.26 o
   4   7   5        0.20        0.26      0.06 o
   0   8   5       41.60       37.86      0.86 o
   1   8   5        2.78        2.66      0.24 o
   2   8   5       26.50       24.35      0.38 o
   3   8   5        3.31        3.07      0.14 o
   0   9   5        5.04        3.99      0.30 o
   0   0   6     2962.91     3300.45    100.81 o
   1   0   6       29.69       29.22      0.41 o
   2   0   6     1022.75     1099.96     11.25 o
   3   0   6       32.84       30.56      0.44 o
   4   0   6      108.31      110.84      1.29 o
   5   0   6        6.10        5.84      0.20 o
   6   0   6        5.15        3.46      0.19 o
   7   0   6        1.15        1.31      0.21 o
   0   1   6        4.33        4.13      0.22 o
   1   1   6      319.84      344.73      2.15 o
   2   1   6       72.35       67.21      0.53 o
   3   1   6      102.58      111.07      0.89 o
   4   1   6       27.05       23.71      0.29 o
   5   1   6       20.68       19.48      0.28 o
   6   1   6        1.60        1.80      0.10 o
   7   1   6        2.50        1.51      0.15 o
   0   2   6       39.31       39.85      0.52 o
   1   2   6        1.75        2.36      0.06 o
   2   2   6       21.24       19.29      0.18 o
   3   2   6        1.48        1.44      0.06 o
   4   2   6        2.52        2.82      0.11 o
   5   2   6        1.10        1.26      0.08 o
   6   2   6        0.30        0.30      0.08 o
   7   2   6        0.48        0.48      0.11 o
   0   3   6      112.45      115.26      1.31 o
   1   3   6       50.14       46.44      0.52 o
   2   3   6       77.75       69.30      0.51 o
   3   3   6        9.25        7.19      0.13 o
   4   3   6       23.71       22.23      0.23 o
   5   3   6        1.25        1.04      0.09 o
   6   3   6        5.56        7.10      0.24 o
   7   3   6        0.13        0.10      0.09 o
   0   4   6        0.20        0.42      0.07 o
   1   4   6        4.73        5.43      0.12 o
   2   4   6        0.49        0.08      0.04 o
   3   4   6        2.57        2.39      0.09 o
   4   4   6        1.18        1.36      0.07 o
   5   4   6        0.29        0.62      0.07 o
   6   4   6        1.21        1.03      0.12 o
   0   5   6        0.42        0.47      0.09 o
   1   5   6       24.81       28.51      0.35 o
   2   5   6        3.33        2.81      0.08 o
   3   5   6        3.21        3.67      0.13 o
   4   5   6        2.11        2.40      0.11 o
   5   5   6        0.02        0.14      0.07 o
   6   5   6        0.44        0.55      0.10 o
   0   6   6      153.68      125.00      1.19 o
   1   6   6        0.62        0.61      0.05 o
   2   6   6       84.69       73.38      0.59 o
   3   6   6        4.14        3.76      0.14 o
   4   6   6       16.24       16.23      0.25 o
   5   6   6        3.69        4.30      0.13 o
   0   7   6       43.16       40.33      0.51 o
   1   7   6       13.02       11.70      0.21 o
   2   7   6       21.22       21.65      0.27 o
   3   7   6       12.93       10.75      0.21 o
   4   7   6        3.21        4.05      0.13 o
   0   8   6        3.90        3.59      0.26 o
   1   8   6        1.29        1.23      0.10 o
   2   8   6        1.88        1.92      0.09 o
   3   8   6        0.40        0.26      0.06 o
   1   0   7      542.45      573.55      5.92 o
   2   0   7      136.11      147.71      1.61 o
   3   0   7      152.56      171.81      1.89 o
   4   0   7       77.24       78.54      1.05 o
   5   0   7       19.83       21.60      0.40 o
   6   0   7       15.39       11.54      0.29 o
   7   0   7        2.38        2.99      0.25 o
   0   1   7        1.64        2.29      0.09 o
   1   1   7      622.03      698.50      4.52 o
   2   1   7       24.81       21.18      0.24 o
   3   1   7      115.68      124.29      1.00 o
   4   1   7       23.80       24.82      0.32 o
   5   1   7       10.89       10.47      0.18 o
   6   1   7        9.99       10.64      0.29 o
   7   1   7        1.31        1.58      0.27 o
   0   2   7      258.03      251.28      2.67 o
   1   2   7       36.55       36.13      0.32 o
   2   2   7      107.10       99.97      0.90 o
   3   2   7       12.97       10.74      0.18 o
   4   2   7       12.66       11.25      0.19 o
   5   2   7        2.03        2.63      0.10 o
   6   2   7        2.02        2.18      0.17 o
   7   2   7        0.23        0.11      0.12 o
   0   3   7       12.62       13.92      0.36 o
   1   3   7        9.09        7.32      0.14 o
   2   3   7        4.89        5.14      0.12 o
   3   3   7       11.91       11.26      0.19 o
   4   3   7        1.31        1.56      0.07 o
   5   3   7        3.35        3.62      0.15 o
   6   3   7        0.39        0.47      0.11 o
   0   4   7       24.88       23.54      0.39 o
   1   4   7        8.49        8.09      0.17 o
   2   4   7       32.89       30.75      0.35 o
   3   4   7       13.97       13.89      0.17 o
   4   4   7       15.81       16.84      0.20 o
   5   4   7        4.60        5.67      0.25 o
   6   4   7        3.22        4.17      0.25 o
   0   5   7       17.87       18.73      0.38 o
   1   5   7        1.24        1.99      0.09 o
   2   5   7       22.13       20.23      0.21 o
   3   5   7        4.20        4.29      0.10 o
   4   5   7       19.41       19.12      0.24 o
   5   5   7        4.85        5.35      0.24 o
   0   6   7       20.74       17.98      0.29 o
   1   6   7        2.58        1.71      0.09 o
   2   6   7       28.47       25.30      0.28 o
   3   6   7        3.68        3.07      0.10 o
   4   6   7       18.78       17.97      0.26 o
   5   6   7        1.11        0.90      0.09 o
   0   7   7        4.42        4.87      0.16 o
   1   7   7       53.68       49.97      0.60 o
   2   7   7        6.96        7.30      0.19 o
   3   7   7       14.35       14.36      0.24 o
   4   7   7        4.03        4.45      0.11 o
   0   8   7        1.19        1.33      0.29 o
   1   8   7        1.15        1.48      0.10 o
   2   8   7        0.61        0.65      0.06 o
   0   0   8      377.53      515.78      7.27 o
   1   0   8       16.30       14.24      0.25 o
   2   0   8      138.94      180.61      1.96 o
   3   0   8       45.07       47.82      0.69 o
   4   0   8       10.05       16.17      0.48 o
   5   0   8       13.66       15.29      0.34 o
   6   0   8        0.13        0.22      0.32 o
   7   0   8        2.01        2.39      0.31 o
   0   1   8        9.27        9.11      0.19 o
   1   1   8       24.97       24.68      0.27 o
   2   1   8        3.11        3.57      0.10 o
   3   1   8       41.56       43.39      0.46 o
   4   1   8        5.56        5.82      0.15 o
   5   1   8        9.82       12.49      0.20 o
   6   1   8        3.70        4.04      0.27 o
   0   2   8      130.72      123.62      1.38 o
   1   2   8       15.97       14.37      0.19 o
   2   2   8       97.63       92.39      0.77 o
   3   2   8       26.00       25.07      0.32 o
   4   2   8       37.11       34.96      0.35 o
   5   2   8        9.63        9.82      0.18 o
   6   2   8        7.76        9.21      0.34 o
   0   3   8       21.31       25.28      0.40 o
   1   3   8      212.97      216.86      1.67 o
   2   3   8       23.19       22.10      0.29 o
   3   3   8       57.88       64.39      0.49 o
   4   3   8        9.91        8.52      0.15 o
   5   3   8        5.67        7.00      0.17 o
   6   3   8        2.08        1.78      0.14 o
   0   4   8      364.94      370.25      6.03 o
   1   4   8       28.70       29.53      0.36 o
   2   4   8      259.14      239.84      1.56 o
   3   4   8        3.64        3.55      0.11 o
   4   4   8       89.44       80.66      0.63 o
   5   4   8        0.12        0.04      0.09 o
   6   4   8       15.87       14.26      0.29 o
   0   5   8       20.67       20.63      0.29 o
   1   5   8       14.84       13.48      0.17 o
   2   5   8        7.30        6.83      0.12 o
   3   5   8        9.87       10.13      0.15 o
   4   5   8        1.87        1.92      0.14 o
   5   5   8        3.47        3.73      0.14 o
   0   6   8       87.20       79.41      0.87 o
   1   6   8        6.26        6.14      0.16 o
   2   6   8       45.99       42.70      0.38 o
   3   6   8        2.29        2.03      0.17 o
   4   6   8        7.06        7.30      0.15 o
   0   7   8       21.81       20.37      0.45 o
   1   7   8       15.38       15.48      0.27 o
   2   7   8       13.18       12.63      0.22 o
   3   7   8        9.55        9.27      0.17 o
   0   8   8        0.93        1.66      0.16 o
   1   8   8        0.72        0.94      0.08 o
   1   0   9       40.92       42.59      0.56 o
   2   0   9       29.43       22.66      0.44 o
   3   0   9       24.31       28.27      0.49 o
   4   0   9       17.68       17.09      0.38 o
   5   0   9        4.28        3.61      0.29 o
   6   0   9        2.09        2.86      0.38 o
   0   1   9        3.93        2.35      0.12 o
   1   1   9       11.03       12.20      0.21 o
   2   1   9        6.93        5.83      0.14 o
   3   1   9        6.48        5.62      0.15 o
   4   1   9        6.92        6.99      0.16 o
   5   1   9        2.50        2.12      0.10 o
   6   1   9        2.98        3.43      0.27 o
   0   2   9      131.39      124.73      1.41 o
   1   2   9       14.78       14.28      0.20 o
   2   2   9       78.59       81.70      0.81 o
   3   2   9        1.47        0.85      0.07 o
   4   2   9       24.78       25.53      0.30 o
   5   2   9        8.65        8.59      0.19 o
   6   2   9        6.60        7.03      0.29 o
   0   3   9      263.39      262.53      3.01 o
   1   3   9       72.69       64.40      0.62 o
   2   3   9      139.34      132.54      1.09 o
   3   3   9      132.15      124.65      0.83 o
   4   3   9       23.82       21.59      0.24 o
   5   3   9       50.32       53.26      0.81 o
   6   3   9        1.91        1.66      0.15 o
   0   4   9      479.35      472.84      4.35 o
   1   4   9        5.09        5.26      0.12 o
   2   4   9      258.95      265.59      1.70 o
   3   4   9        4.20        3.94      0.13 o
   4   4   9       46.76       51.25      0.54 o
   5   4   9        2.85        2.80      0.13 o
   0   5   9        6.03        4.70      0.22 o
   1   5   9       22.12       24.71      0.23 o
   2   5   9       12.43       12.05      0.17 o
   3   5   9       13.23       12.00      0.17 o
   4   5   9        8.48        9.85      0.20 o
   5   5   9        4.98        3.79      0.13 o
   0   6   9       14.84       14.48      0.23 o
   1   6   9        0.91        0.79      0.06 o
   2   6   9       17.49       17.48      0.28 o
   3   6   9        1.58        1.50      0.09 o
   4   6   9       10.14       10.67      0.17 o
   0   7   9        8.89        9.00      0.27 o
   1   7   9        2.71        3.10      0.18 o
   2   7   9        8.12        7.59      0.16 o
   3   7   9        3.71        4.89      0.12 o
   1   0  10        4.34        3.79      0.24 o
   2   0  10       51.53       58.20      0.81 o
   3   0  10        9.94        7.95      0.22 o
   4   0  10        4.85        5.50      0.21 o
   5   0  10        3.45        4.16      0.45 o
   0   1  10        4.35        4.06      0.24 o
   1   1  10        0.45        0.33      0.08 o
   2   1  10        2.21        2.20      0.12 o
   3   1  10        0.27        0.21      0.06 o
   4   1  10        0.73        0.75      0.07 o
   5   1  10        0.78        0.72      0.33 o
   6   1  10        0.58        0.57      0.26 o
   0   2  10      107.06      106.57      1.32 o
   1   2  10       15.26       13.84      0.28 o
   2   2  10       77.59       74.44      0.60 o
   3   2  10       25.67       23.91      0.29 o
   4   2  10       34.22       35.90      0.35 o
   5   2  10        4.63        5.37      0.29 o
   6   2  10        8.57        8.56      0.28 o
   0   3  10        0.50        1.54      0.11 o
   1   3  10      706.70      714.96      4.14 o
   2   3  10        8.22        9.79      0.17 o
   3   3  10      192.38      197.90      1.41 o
   4   3  10       16.77       18.69      0.26 o
   5   3  10       16.47       13.96      0.34 o
   0   4  10       41.27       46.90      0.52 o
   1   4  10      129.63      132.31      0.81 o
   2   4  10       55.19       58.49      0.45 o
   3   4  10       55.81       55.24      0.46 o
   4   4  10       34.44       35.38      0.47 o
   5   4  10        9.71        9.53      0.41 o
   0   5  10       12.93       11.22      0.20 o
   1   5  10        2.38        2.61      0.07 o
   2   5  10        4.97        5.05      0.12 o
   3   5  10        2.35        2.05      0.11 o
   4   5  10        0.11        0.16      0.06 o
   0   6  10        7.30        7.38      0.27 o
   1   6  10        5.19        5.45      0.15 o
   2   6  10        5.46        5.72      0.16 o
   3   6  10        6.01        6.54      0.18 o
   0   7  10        0.70        0.17      0.08 o
   1   7  10        7.51        9.31      0.20 o
   2   7  10        0.68        0.54      0.07 o
   1   0  11        5.98        4.93      0.18 o
   2   0  11       21.08       15.93      0.29 o
   3   0  11        6.33        6.02      0.20 o
   4   0  11       12.92       11.79      0.27 o
   5   0  11        2.16        3.03      0.36 o
   0   1  11        2.25        3.55      0.18 o
   1   1  11       12.43       11.13      0.19 o
   2   1  11       11.34       10.34      0.19 o
   3   1  11       11.05        9.43      0.18 o
   4   1  11        8.55        8.80      0.17 o
   5   1  11        3.54        3.82      0.38 o
   0   2  11       35.60       43.17      0.52 o
   1   2  11        0.32        0.25      0.06 o
   2   2  11       16.46       18.98      0.25 o
   3   2  11        3.90        3.84      0.13 o
   4   2  11        2.22        2.02      0.45 o
   5   2  11        5.86        6.87      0.47 o
   0   3  11      153.87      150.64      1.48 o
   1   3  11       59.92       57.96      0.45 o
   2   3  11      107.98      112.34      0.88 o
   3   3  11       37.50       39.13      0.41 o
   4   3  11       34.28       36.44      0.74 o
   5   3  11       11.88       11.31      0.27 o
   0   4  11       41.66       48.39      0.57 o
   1   4  11        2.26        2.34      0.08 o
   2   4  11       19.89       23.27      0.23 o
   3   4  11        8.81        9.69      0.23 o
   4   4  11        1.88        1.57      0.12 o
   0   5  11        6.46        6.52      0.22 o
   1   5  11        6.86        7.24      0.17 o
   2   5  11        6.98        6.16      0.18 o
   3   5  11        1.72        1.40      0.09 o
   4   5  11        3.80        3.39      0.14 o
   0   6  11        1.86        2.09      0.17 o
   1   6  11        1.39        1.28      0.10 o
   2   6  11        1.84        2.19      0.10 o
   0   0  12       82.37       69.46      1.33 o
   1   0  12        0.07        0.00      0.13 o
   2   0  12       41.87       38.30      0.72 o
   3   0  12        0.78        0.90      0.11 o
   4   0  12        5.55        7.56      0.39 o
   5   0  12        0.83        0.36      0.21 o
   0   1  12        2.05        1.23      0.13 o
   1   1  12       48.15       38.85      0.46 o
   2   1  12        2.35        2.40      0.10 o
   3   1  12       30.00       26.76      0.33 o
   4   1  12        0.86        0.85      0.19 o
   5   1  12        7.78        8.01      0.47 o
   0   2  12        0.15        0.10      0.09 o
   1   2  12        7.25        7.90      0.17 o
   2   2  12        1.13        1.13      0.08 o
   3   2  12        0.26        0.32      0.10 o
   4   2  12        2.25        2.17      0.23 o
   5   2  12        0.82        0.72      0.19 o
   0   3  12        5.95        5.54      0.17 o
   1   3  12        0.06        0.20      0.06 o
   2   3  12       11.51       10.26      0.18 o
   3   3  12        0.52        0.96      0.10 o
   4   3  12       10.46       10.39      0.72 o
   0   4  12        6.91        9.09      0.41 o
   1   4  12       11.16       11.37      0.26 o
   2   4  12        1.91        1.57      0.10 o
   3   4  12        8.59        8.54      0.20 o
   4   4  12        0.12        0.40      0.10 o
   0   5  12        0.75        0.77      0.10 o
   1   5  12       15.85       16.97      0.24 o
   2   5  12        1.27        1.16      0.08 o
   3   5  12        6.67        8.09      0.16 o
   0   6  12        2.06        3.25      0.52 o
   1   6  12        0.44        0.50      0.07 o
   1   0  13       34.45       33.35      0.55 o
   2   0  13       11.83       11.27      0.45 o
   3   0  13       16.25       16.38      0.53 o
   4   0  13       10.25       10.64      0.69 o
   0   1  13        1.33        1.29      0.14 o
   1   1  13        1.27        0.98      0.13 o
   2   1  13        0.89        0.67      0.10 o
   3   1  13        1.13        1.13      0.14 o
   4   1  13        0.13        0.26      0.11 o
   0   2  13       19.58       22.27      0.49 o
   1   2  13        1.36        1.73      0.11 o
   2   2  13       10.56       12.09      0.25 o
   3   2  13        0.82        1.12      0.21 o
   4   2  13        2.38        2.16      0.19 o
   0   3  13        0.53        0.56      0.13 o
   1   3  13        4.92        6.59      0.20 o
   2   3  13        0.61        0.72      0.09 o
   3   3  13        2.20        2.33      0.20 o
   0   4  13       31.22       33.86      0.71 o
   1   4  13        0.46        0.72      0.10 o
   2   4  13       18.44       19.27      0.31 o
   3   4  13        0.47        0.24      0.07 o
   0   5  13        5.98        7.75      0.27 o
   1   5  13        1.77        2.37      0.14 o
   0   0  14       13.60       10.89      0.46 o
   1   0  14        0.08        0.12      0.10 o
   2   0  14        8.95        7.15      0.36 o
   3   0  14        0.01        0.09      0.13 o
   0   1  14        8.30        9.61      0.36 o
   1   1  14        1.62        1.35      0.11 o
   2   1  14        5.88        6.18      0.24 o
   3   1  14        0.36        0.24      0.09 o
   0   2  14        0.05        0.16      0.11 o
   1   2  14        3.34        3.13      0.15 o
   2   2  14        0.96        0.98      0.09 o
   3   2  14        2.20        2.04      0.14 o
   0   3  14        3.05        2.35      0.20 o
   1   3  14        8.40        9.45      0.23 o
   2   3  14        2.46        2.28      0.11 o
   0   4  14        8.73       12.44      0.36 o
   1   4  14        0.95        0.75      0.08 o
   1   0  15       10.02        8.50      0.28 o
   2   0  15        2.69        2.37      0.21 o
   0   1  15        0.04        0.07      0.09 o
   1   1  15        0.19        0.05      0.07 o
   2   1  15        0.79        0.94      0.11 o
   0   2  15       13.36       14.53      0.34 o
   1   2  15        3.73        4.51      0.14 o
   0   3  15       14.78       16.69      0.42 o
 
